# Supplementary material for: Genome-wide mapping of native co-localized G4s and R-loops in living cells
Source: eLife. 2024 Oct 11;13:RP99026. doi: 10.7554/eLife.99026 (PMC11469684; doi:10.7554/eLife.99026)
Supplement: Figure 1—source data 2. [file elife-99026-fig1-data2.zip]

Archive with 21 entries (18 files):
- Figure 1-source data 2/
- Figure 1-source data 2/Figure 1 A/
- Figure 1-source data 2/Figure 1 A/Figure 1 A Photo parameter.txt
- Figure 1-source data 2/Figure 1 A/Hemin+Bio-An_Alexa 647.jpg
- Figure 1-source data 2/Figure 1 A/Hemin+Bio-An_Hoechst.jpg
- Figure 1-source data 2/Figure 1 A/No Bio-An_Alexa 647.jpg
- Figure 1-source data 2/Figure 1 A/No Bio-An_Hoechst.jpg
- Figure 1-source data 2/Figure 1 A/No H2O2_Alexa 647.jpg
- Figure 1-source data 2/Figure 1 A/No H2O2_Hoechst.jpg
- Figure 1-source data 2/Figure 1 A/No Hemin_Alexa 647.jpg
- Figure 1-source data 2/Figure 1 A/No Hemin_Hoechst.jpg
- Figure 1-source data 2/Figure 1 A/No Srtep-647_Alexa 647.jpg
- Figure 1-source data 2/Figure 1 A/No Srtep-647_Hoechst.jpg
- Figure 1-source data 2/Figure 1 G/
- Figure 1-source data 2/Figure 1 G/DMSO _Alexa 647.jpg
- Figure 1-source data 2/Figure 1 G/DMSO _Hoechst.jpg
- Figure 1-source data 2/Figure 1 G/Figure 1 G Photo parameter.txt
- Figure 1-source data 2/Figure 1 G/ML216_Alexa 647.jpg
- Figure 1-source data 2/Figure 1 G/ML216_Hoechst.jpg
- Figure 1-source data 2/Figure 1 G/NSC617145_Alexa 647.jpg
- Figure 1-source data 2/Figure 1 G/NSC617145_Hoechst.jpg
