# Supplementary material for: Genome-wide mapping of native co-localized G4s and R-loops in living cells
Source: eLife. 2024 Oct 11;13:RP99026. doi: 10.7554/eLife.99026 (PMC11469684; doi:10.7554/eLife.99026)
Supplement: Figure 1—source data 2. [file elife-99026-fig1-data2.zip › Figure 1-source data 2/Figure 1 A/Figure 1 A Photo parameter.txt]

Camera name:Color Camera Nikon DS-Ri2
Objective lens：40X

Alexa 647：
Exposure time：700ms
Gain：2.8X
Laser intensity：ND1

Hoechst：
Exposure time：40ms
Gain：1x
Laser intensity：ND8
