# Supplementary material for: Genome-wide mapping of native co-localized G4s and R-loops in living cells
Source: eLife. 2024 Oct 11;13:RP99026. doi: 10.7554/eLife.99026 (PMC11469684; doi:10.7554/eLife.99026)
Supplement: Figure 1—source data 2. [file elife-99026-fig1-data2.zip › Figure 1-source data 2/Figure 1 G/Figure 1 G Photo parameter.txt]

Camera name:Olympus IX83 P2ZF
Objective lens：100X

Channel 1：
Emission wavelength：670nm
Excitation wavelength：625nm
Exposure time：500 ms

Channel 2：
Emission wavelength：455nm
Excitation wavelength：345nm
Exposure time：300 ms
