# Supplementary material for: Genome-wide mapping of native co-localized G4s and R-loops in living cells
Source: eLife. 2024 Oct 11;13:RP99026. doi: 10.7554/eLife.99026 (PMC11469684; doi:10.7554/eLife.99026)
Supplement: Figure 1—figure supplement 1—source data 2. [file elife-99026-fig1-figsupp1-data2.zip]

Archive with 5 entries (4 files):
- Figure 1-figure supplement 1-source data 2/
- Figure 1-figure supplement 1-source data 2/BG4-V5.JPG
- Figure 1-figure supplement 1-source data 2/GP41-pG-Tn5.JPG
- Figure 1-figure supplement 1-source data 2/HBD-V5_left.JPG
- Figure 1-figure supplement 1-source data 2/mSA-scFv_right.JPG
