# Supplementary material for: Genome-wide mapping of native co-localized G4s and R-loops in living cells
Source: eLife. 2024 Oct 11;13:RP99026. doi: 10.7554/eLife.99026 (PMC11469684; doi:10.7554/eLife.99026)
Supplement: Figure 6—source data 2. [file elife-99026-fig6-data2.zip]

Archive with 14 entries (11 files):
- Figure 6-source data 2/
- Figure 6-source data 2/Figure 6 A/
- Figure 6-source data 2/Figure 6 A/Dhx9 _Marker.tif
- Figure 6-source data 2/Figure 6 A/Dhx9.tif
- Figure 6-source data 2/Figure 6 A/Gapdh.tif
- Figure 6-source data 2/Figure 6 A/Gapdh_Marker.tif
- Figure 6-source data 2/Figure 6 B/
- Figure 6-source data 2/Figure 6 B/dhx9KO_Dhx9_488.jpg
- Figure 6-source data 2/Figure 6 B/dhx9KO_Dhx9_Hochest.jpg
- Figure 6-source data 2/Figure 6 B/dhx9KO_Dhx9_merge.jpg
- Figure 6-source data 2/Figure 6 B/Photo parameters.txt
- Figure 6-source data 2/Figure 6 B/WT_Dhx9_488.jpg
- Figure 6-source data 2/Figure 6 B/WT_Dhx9_Hochest.jpg
- Figure 6-source data 2/Figure 6 B/WT_Dhx9_merge.jpg
