# Supplementary material for: Genome-wide mapping of native co-localized G4s and R-loops in living cells
Source: eLife. 2024 Oct 11;13:RP99026. doi: 10.7554/eLife.99026 (PMC11469684; doi:10.7554/eLife.99026)
Supplement: Figure 6—source data 2. [file elife-99026-fig6-data2.zip › Figure 6-source data 2/Figure 6 B/Photo parameters.txt]

Dhx9: ND8 300ms
Hochest: ND8 30ms

scale: 100um
