# Supplementary material for: Genome-wide mapping of native co-localized G4s and R-loops in living cells
Source: eLife. 2024 Oct 11;13:RP99026. doi: 10.7554/eLife.99026 (PMC11469684; doi:10.7554/eLife.99026)
Supplement: Figure 8—source data 2. [file elife-99026-fig8-data2.zip]

Archive with 44 entries (34 files):
- Figure 8-source data 2/
- Figure 8-source data 2/Figure 8 B/
- Figure 8-source data 2/Figure 8 B/Gapdh_correspond to Lin28a/
- Figure 8-source data 2/Figure 8 B/Gapdh_correspond to Lin28a/Gapdh_correspond to Lin28a.tif
- Figure 8-source data 2/Figure 8 B/Gapdh_correspond to Lin28a/Gapdh_correspond to Lin28a_Marker.tif
- Figure 8-source data 2/Figure 8 B/Gapdh_correspond to Nanog/
- Figure 8-source data 2/Figure 8 B/Gapdh_correspond to Nanog/Gapdh_correspond to Nanog.tif
- Figure 8-source data 2/Figure 8 B/Gapdh_correspond to Nanog/Gapdh_correspond to Nanog_Marker.tif
- Figure 8-source data 2/Figure 8 B/Gapdh_correspond to Oct4/
- Figure 8-source data 2/Figure 8 B/Gapdh_correspond to Oct4/Gapdh_correspond to Oct4.tif
- Figure 8-source data 2/Figure 8 B/Gapdh_correspond to Oct4/Gapdh_correspond to Oct4_Marker.tif
- Figure 8-source data 2/Figure 8 B/Lin28a/
- Figure 8-source data 2/Figure 8 B/Lin28a/Lin28a.tif
- Figure 8-source data 2/Figure 8 B/Lin28a/Lin28a_Marker.tif
- Figure 8-source data 2/Figure 8 B/Nanog/
- Figure 8-source data 2/Figure 8 B/Nanog/Nanog.tif
- Figure 8-source data 2/Figure 8 B/Nanog/Nanog_Marker.tif
- Figure 8-source data 2/Figure 8 B/Oct4/
- Figure 8-source data 2/Figure 8 B/Oct4/Oct4.tif
- Figure 8-source data 2/Figure 8 B/Oct4/Oct4_Marker.tif
- Figure 8-source data 2/Figure 8 C/
- Figure 8-source data 2/Figure 8 C/dhx9ko_Nanog_488.jpg
- Figure 8-source data 2/Figure 8 C/dhx9ko_Nanog_BF.jpg
- Figure 8-source data 2/Figure 8 C/dhx9ko_Nanog_Hoechst.jpg
- Figure 8-source data 2/Figure 8 C/dhx9ko_Oct4_488.jpg
- Figure 8-source data 2/Figure 8 C/dhx9ko_Oct4_BF.jpg
- Figure 8-source data 2/Figure 8 C/dhx9ko_Oct4_Hoechst.jpg
- Figure 8-source data 2/Figure 8 C/Photo parameter.txt
- Figure 8-source data 2/Figure 8 C/WT_Nanog_488.jpg
- Figure 8-source data 2/Figure 8 C/WT_Nanog_BF.jpg
- Figure 8-source data 2/Figure 8 C/WT_Nanog_Hoechst.jpg
- Figure 8-source data 2/Figure 8 C/WT_Oct4_488.jpg
- Figure 8-source data 2/Figure 8 C/WT_Oct4_BF.jpg
- Figure 8-source data 2/Figure 8 C/WT_Oct4_Hoechst.jpg
- Figure 8-source data 2/Figure 8 F/
- Figure 8-source data 2/Figure 8 F/dhx9KO_EB-Day2.jpeg
- Figure 8-source data 2/Figure 8 F/dhx9KO_EB-Day3.jpeg
- Figure 8-source data 2/Figure 8 F/dhx9KO_EB-Day4.jpeg
- Figure 8-source data 2/Figure 8 F/dhx9KO_EB-Day5.jpeg
- Figure 8-source data 2/Figure 8 F/WT_EB-Day2.jpeg
- Figure 8-source data 2/Figure 8 F/WT_EB-Day3.jpeg
- Figure 8-source data 2/Figure 8 F/WT_EB-Day4.jpeg
- Figure 8-source data 2/Figure 8 F/WT_EB-Day5.jpeg
- Figure 8-source data 2/Figure 8 F/WT_mESC_Reference scale.jpeg
