# Supplementary material for: Genome-wide mapping of native co-localized G4s and R-loops in living cells
Source: eLife. 2024 Oct 11;13:RP99026. doi: 10.7554/eLife.99026 (PMC11469684; doi:10.7554/eLife.99026)
Supplement: Figure 8—source data 2. [file elife-99026-fig8-data2.zip › Figure 8-source data 2/Figure 8 C/Photo parameter.txt]

Camera name:Color Camera Nikon DS-Ri2

Nanog:
Objective lens£º20X
BF:Automatic exposure remains effective
Hoechest£ºExposure time£º30ms£¬Gain£º1x£¬Laser intensity£ºND8 
488£ºExposure time£º700ms£¬Gain£º2.2X£¬Laser intensity£ºND1

Oct4£º
Objective lens£º20X
BF:Automatic exposure remains effective
Hoechest£ºExposure time¼ä£º30ms£¬Gain£º1x£¬Laser intensity£ºND8  
488£ºExposure time£º700ms£¬Gain£º2.2X£¬Laser intensity£ºND2
